# Supplementary material for: Ultrasound–guided posterior quadratus lumborum block for postoperative pain control after minimally invasive radical prostatectomy: a randomized, double–blind, placebo–controlled trial
Source: EXCLI J. 2022 Jan 27;21:335–43. doi: 10.17179/excli2021-4615 (PMC8983851; doi:10.17179/excli2021-4615)
Supplement: Supplementar data [file EXCLI-21-335-s-001.xlsx]

## Sheet: raw data
Randomization No	Ropivacaine = 1 Placebo = 0	Age years	BMI	ASA status	LRP/EERP	NRS at 1 hour	NRS at 6 hours	NRS at 12 hours	NRS at 24 hours	NRS cough at 24 hours	PCA Total in 24 hours mg	PCA use 0-6 hrs mg	PCA use 6-12 hrs mg	PCA use 12-24 hrs mg	Itching = 1	Nausea = 1	Fentanyl mcg intraoperative	Surgery duration min	Anesthesia duration min	Blood loss ml	Hospital stay days
1	1	71	26.02	2	EERP	2	0	0	2	2	0	0	0	0	0	0	500	165	230	200	4
4	1	71	33.6	2	EERP	2	4	2	0	2	14	10	2	2	0	0	300	175	220	200	4
5	0	73	29.06	2	LRP	4	2	0	4	4	10	4	4	2	0	0	600	170	210	200	4
7	0	78	25.24	2	LRP	7	4	3	0	3	20	18	2	0	0	0	400	160	200	150	5
8	1	68	29.06	2	EERP	5	0	2	2	3	6	4	2	0	0	0	300	110	150	100	4
9	1	56	26.82	2	EERP	0	3	4	3	3	4	2	2	0	0	0	300	110	135	200	6
10	0	59	32.77	2	LRP	0	0	0	0	2	2	2	0	0	0	0	300	135	160	100	4
12	1	59	27.46	2	EERP	0	0	0	3	5	12	8	4	0	0	0	300	145	185	50	5
13	1	57	35.89	2	EERP	3	4	2	3	3	10	6	2	2	0	0	600	200	230	800	8
16	1	74	29.05	2	EERP	0	0	0	0	1	0	0	0	0	0	0	400	180	220	300	7
17	0	70	31.69	2	LRP	4	4	0	2	3	14	10	4	0	0	0	500	150	180	200	4
18	1	67	23.56	2	LRP	3	2	0	0	2	6	4	2	0	0	0	400	145	195	150	5
19	1	67	29.01	2	LRP	1	3	1	2	3	16	16	0	0	0	0	400	165	240	150	3
20	0	58	27.54	2	EERP	1	1	1	0	1	4	4	0	0	0	0	300	180	210	500	3
21	1	71	32.44	3	EERP	2	3	2	2	2	16	10	6	0	0	0	400	135	180	100	5
22	0	66	26.59	2	LRP	1	2	1	2	2	6	0	6	0	0	0	300	195	220	800	4
23	0	68	29.03	3	LRP	0	2	2	2	3	12	10	2	0	0	0	400	155	195	50	4
24	1	64	26.28	2	LRP	1	3	2	2	3	26	12	14	0	0	0	300	135	165	200	5
25	0	69	25.79	2	LRP	0	2	2	2	4	0	0	0	0	0	0	400	180	230	200	4
26	1	61	32.82	2	LRP	2	3	3	6	7	8	8	0	0	0	0	400	135	175	100	3
27	1	63	32.87	2	LRP	0	4	4	4	5	16	4	10	2	0	1	300	230	250	300	4
28	1	61	24.15	2	LRP	1	0	0	5	9	6	0	2	4	0	1	500	150	190	350	4
29	0	67	26.06	2	EERP	3	2	3	5	6	2	2	0	0	0	0	300	160	190	150	5
30	0	65	30.32	2	EERP	1	3	3	0	2	12	12	0	0	0	0	400	150	180	200	5
31	1	67	22.34	2	EERP	8	4	5	1	3	8	4	2	2	0	0	400	90	130	200	3
32	1	69	29.42	3	LRP	5	3	2	1	1	18	10	6	2	0	0	400	195	235	550	4
34	0	58	28.32	3	EERP	5	3	1	4	6	18	10	4	4	0	0	300	150	200	300	4
35	1	64	32.02	2	EERP	3	3	2	2	2	18	12	4	2	0	0	300	125	180	200	3
36	0	65	27.33	2	LRP	2	2	3	0	4	20	16	4	4	0	1	400	170	225	200	3
37	0	58	25.24	2	LRP	3	3	1	1	3	10	8	2	0	0	0	400	165	230	100	4
38	0	71	29.01	2	LRP	2	1	1	1	2	6	6	0	0	0	0	400	170	205	100	3
39	1	64	27.68	2	LRP	1	4	3	3	4	18	14	4	0	0	0	400	220	250	500	4
40	1	64	23.12	2	LRP	2	2	4	3	4	16	8	4	4	0	1	300	160	200	300	12
41	0	69	31.51	2	EERP	2	1	2	1	3	2	2	0	0	0	0	600	200	235	500	4
42	1	68	25.08	2	EERP	3	2	5	2	3	10	4	6	0	0	0	300	150	200	300	4
43	0	69	26.64	2	EERP	3	4	1	3	3	2	2	0	0	0	0	300	140	170	100	3
44	0	66	28.35	2	LRP	6	3	2	3	3	20	14	4	2	0	0	400	160	200	200	9
45	0	71	29.98	2	LRP	1	2	2	3	4	6	4	2	0	0	0	400	195	220	250	4
46	1	58	30.29	2	EERP	3	3	3	1	1	12	10	2	0	0	0	500	210	265	400	4
47	0	73	28.73	2	EERP	4	3	4	2	2	16	8	4	4	0	0	600	140	180	300	3
48	1	67	30.38	2	LRP	3	2	1	1	2	16	10	2	4	0	0	500	180	240	500	4
49	1	55	29.05	2	LRP	2	2	0	0	4	18	8	6	4	0	0	500	150	180	300	4
50	0	69	27.34	2	EERP	0	8	7	5	6	8	4	4	0	0	1	400	130	170	350	5
Abbreviations:
ASA status: American Society of Anesthesiologists (ASA) physical status
BMI: Body Mass Index
EERP: Endoscopic extraperitoneal radical prostatectomy
LRP: Laparoscopic radical prostatectomy
NRS: Numeric Rating Scale
PCA: Patient-controlled analgesia
